# Supplementary material for: Endogenous protein tagging in medaka using a simplified CRISPR/Cas9 knock-in approach
Source: eLife. 2021 Dec 6;10:e75050. doi: 10.7554/eLife.75050 (PMC8691840; doi:10.7554/eLife.75050)
Supplement: Source code 1. [file elife-75050-supp5.zip]

Archive with 1 entries (1 files):
- histogram_pixel_distrubution_Code.ipynb
