# Supplementary material for: Endogenous protein tagging in medaka using a simplified CRISPR/Cas9 knock-in approach
Source: eLife. 2021 Dec 6;10:e75050. doi: 10.7554/eLife.75050 (PMC8691840; doi:10.7554/eLife.75050)
Supplement: Source code 1. [file elife-75050-supp5.zip › histogram_pixel_distrubution_Code.ipynb]

# %% [code]
cd /Users/seleit/Desktop/t

# %% [code]
import sys,os
from pathlib import Path

import numpy as np
from os import path,walk
import matplotlib.pyplot as plt
from skimage import io
import pandas as pd

# %% [code]
def figsave_to_tif(input_string):   #this function strings together individual tiffs to a single movie

 p = Path(wdir)
 figure_names = list( p.glob(input_string) )     #make list of files with input_string in filename
 if len(figure_names) == 0:
  print('Found no input files.. exiting!')
  sys.exit(1)

 figure_names.sort()

 figure_path = os.path.join( wdir, figure_names[0].name )
 figure = io.imread(figure_path, plugin="tifffile")      #read first figure to extract size of matrix

 mat = np.zeros([len(figure_names),figure.shape[0],figure.shape[1],figure.shape[2]], dtype = np.uint8)       #initialize matrix for movie, 8bit color

 for index,k in enumerate(figure_names):     #loop over frames

  figure_name = k.name 

  figure_path = os.path.join( wdir, figure_name )
  mat[index,:,:,:] = io.imread(figure_path, plugin="tifffile")
  os.remove(figure_path)      #remove figure tif after addition to matrix

 out_name = input_string.replace('*','')[0:]
 out_path1 = os.path.join(wdir, 'out_'+out_name)
 io.imsave(out_path1, mat)       #save movie as tif, 8bit color
 print('written',out_path1)

# %% [code]
wdir = os.getcwd()


image = io.imread('cell4-1.tif',plugin = 'tifffile')
image_array = np.array(image)
Nframes,ydim,xdim = image_array.shape

df = []

for frame in range(Nframes):
 fig = plt.figure(figsize = [12,12])
 ax = fig.add_subplot(111)
 ax.set_xlim([0,250])
 ax.set_ylim([0,400])

 data = image_array[frame,:,:]
 n = np.ravel(data)

 output_array,bins,_ = ax.hist(n,bins = 120,range=(0,250))
 df.append(np.array(output_array))
 fig.savefig('some_string_'+str(frame+1000)+'_.tif')


df = pd.DataFrame(np.array(df))
df.to_excel("output.xlsx")

#string together individual tiffs to make one tif movie
figsave_to_tif('some_string_1'+'*_.tif') 
plt.close(fig)      #clear figures form memory

print('bins used for histogram were '+ str(bins))

# %% [code]
